# Supplementary material for: The Contribution of Antimicrobial Peptides to Immune Cell Function: A Review of Recent Advances
Source: Pharmaceutics. 2023 Sep 4;15(9):2278. doi: 10.3390/pharmaceutics15092278 (PMC10535326; doi:10.3390/pharmaceutics15092278)
Supplement: Supplementary file 1 [file pharmaceutics-15-02278-s001.zip]

Archive with 1 entries (1 files):
- pharmaceutics-2541745-supplementary.pdf
